# Supplementary material for: Characterization of pSer129-αSyn Pathology and Neurofilament Light-Chain Release across In Vivo, Ex Vivo, and In Vitro Models of Pre-Formed-Fibril-Induced αSyn Aggregation
Source: Cells. 2024 Jan 29;13(3):253. doi: 10.3390/cells13030253 (PMC10854598; doi:10.3390/cells13030253)
Supplement: Supplementary file 1 [file cells-13-00253-s001.zip]

Archive with 1 entries (1 files):
- cells-2782131-supplementary.pdf
